# Supplementary material for: Gallium Trichloride Fluid: Dimer Dissociation Mechanism, Local Structure, and Atomic Dynamics
Source: Molecules. 2024 Mar 19;29(6):1358. doi: 10.3390/molecules29061358 (PMC10976267; doi:10.3390/molecules29061358)
Supplement: Supplementary file 1 [file molecules-29-01358-s001.zip]

Archive with 1 entries (1 files):
- molecules-2910033-supplementary.pdf
